# Supplementary material for: Gene synteny comparisons between different vertebrates provide new insights into breakage and fusion events during mammalian karyotype evolution
Source: BMC Evol Biol. 2009 Apr 24;9:84. doi: 10.1186/1471-2148-9-84 (PMC2681463; doi:10.1186/1471-2148-9-84)
Supplement: Additional file 2 — Summary of the evolutionary breaks for all human autosomal chromosomes. The breakpoint intervals are demarcated by the last gene from the proximal segment of conserved synteny and the first gene of the distal segment of conserved synteny. For some breaks, a duplication of the gene at the breakpoint was noted (duplicated genes). The breaks specific to the primate lineage are marked in yellow. For these primate-specific breaks, the links to copy number variants (CNV) and segmental duplications (SD) contained within the break intervals have been added. In the last column, the cancer-associated genes which flank evolutionary breaks (these genes are included within the respective segments of common synteny) and the known cancer-associated genes localized within the break intervals (see Table 5) are given. [file 1471-2148-9-84-S2.xls]

## Sheet: Sheet1
Additional file 2: Summary of the evolutionary breaks for all human autosomal chromosomes.
The breakpoint intervals are demarcated by the last gene from the proximal segment of conserved synteny and the first gene of the distal segment of conserved synteny. For some breaks, a duplication of the gene at the breakpoint was noted (duplicated genes). The breaks specific to the primate lineage are marked in yellow. For these primate-specific breaks, the links to copy number variants (CNV) a…
		reused breakpoints
		'primate' specific breakpoints
chr	5' border	3' border	upstream border		downstream border		break ("1" indicates a synteny break compared to human)						duplicated genes	database genomic variants							database segmental duplication																				cancer-associated genes
	Mb	Mb	gene name	alternative name	gene name	alternative name	rat	mouse	dog	cow	opossum	chicken		variation locus							duplication cluster																				breakpoint gene	inside break interval
1	1.27	1.3	SCNN1D		CPSF32						1																														SCNN1D/CPSF32
1	1.85	2.28	GNB1		MORN1						1	1																													GNB1	PRKCZ	SKI
1	10.38	10.39	KIF1B		PGD				1
1	16.05	16.08	ZBTB17		NP_849162.1					1
1	22.99	23.09	EPHB2	NP_004433.2	AOF2							1
1	33.63	33.65	ZNF31		CSMD2				1	1	1	1
1	41.84	42.29	HIVEP3		GUCA2B					1		1
1	43.09	43.3	SLC2A1		EBNA1BP2				1	1	1	1
1	53	53	NP_078922.1	ZYG11B	NP_078922.1	ZYG11B			1	1			one gene, duplicated in dog (5,15)
1	53.64	53.68	DMRTB1		TMEM48				1	1	1	1
1	67.23	67.34	SLC35D1		IL23R		1	1
1	67.61	67.88	PAIRB_HUMAN		GNG12				1
1	68.01	68.28	GNG12		NP_001002292.1		1	1
1	89.56	89.56	GBP6		GBP6		1	1					one gene, duplicated in rat (2,14); in mouse (3,5)
1	93.54	93.63	DR1		FNBP1L		1	1
1	109.3	110.24	WDR47		AHCYL1	Q5VSM0_HUMAN						1
1	111.7	111.7	MEP50_HUMAN		MEP50_HUMAN				1			1	one gene, duplicated in dog (6,17)
1	115.59	115.9	NGFB		VANGL1							1
1	119.83	119.97	Q9UDK8_HUMAN		PHGDH							1
1	142.78	142.9	NOTCH2NL	Q5VTG9_HUMAN	HFE2	NP_660320.3	1	1	1	1	1	1		locus0147							dc2140	dc2141
1	143.08	143.22	PIAS3		PDZK1							1
1	146.67	146.69	HIST2H2AB		SV2A							1
1	149.94	150.14	SPRR2C		S100A9				1		1
1	154.62	154.78	CD5L		KIRREL				1
1	155.14	155.18	CD1E		OR10T2		1	1
1	158.43	158.47	FCRLM2		ATF6							1
1	163.57	163.61	NP_001017961.1		NP_955383.1				1	1	1	1
1	164.9	165.24	TIPRL		XCL2					1
1	166.29	166.29	F5	Q8TD21_HUMAN	SELP							1
1	183.69	186.8	PLA2G4A		NP_950252.1	FAM5C			1	1		1
1	193.45	193.52	CFH		CFHL1P				1
1	197.56	197.67	CAMSAP1L1	Q96FB3_HUMAN	KIF21B				1			1
1	199.88	199.88	MYBPH		CHI3L1							1
1	199.89	200	CHI3L1		BTG2				1
1	203.17	203.2	LGTN		DYRK3				1
1	206.37	206.39	IRF6		NP_055203.4							1
1	211.8	212.13	KCNK2		KCTD3				1
1	219.91	220.21	NP_060452.1		CAPN2				1
1	222.9	223.12	PARP1		ITPKB							1
1	223.81	224.23	CDC42BPA		JMJD4	NP_075383.1	1	1	1	1	1	1		-							dc2235	dc2236
1	224.99	225.18	RNF187	Q5TA31_HUMAN	RHOU		1	1	1	1	1	1		locus0236	locus0237						dc2238	dc2239
1	228.01	228.84	TSNAX	Q7Z3N9_HUMAN	SIPA1L2					1
1	229.83	230.82	M3KL4_HUMAN		NP_001013003.1					1
1	231.62	231.62	TOMM20		ARID4B		1	1
1	236.4	236.58	CHRM3		FMN2		1	1	1	1
1	243.42	243.79	NP_056261.3		ZNF496		1	1	1	1	1	1		-							-
1	244.1	244.16	OR2G3		OR13G1		1	1	1
2	25.47	26.32	DNMT3A		Q8NF27_HUMAN			1
2	28.94	28.95	PPP1CB		SPDY1			1
2	38.21	38.43	CYP1B1		ARL6IP2							1
2	40.57	42.19	SLC8A1	Q6LAJ8_HUMAN	NP_612379.1							1
2	42.9	42.9	MTA3		OXER1				1
2	43.73	43.78	THADA	Q53TB2_HUMAN	PLEKHH2					1
2	44.13	44.31	LRPPRC	NP_573566.2	PPM1B	NP_808907.1				1
2	50.49	53.81	NRX1B_HUMAN	Q5HYI0_HUMAN	ASB3	NP_665862.1	1	1	1	1	1	1		locus0330	locus0331	locus0332	locus0333,	locus0334	locus0335	locus0336	-
2	68.54	68.61	PLEK		CB013_HUMAN		1	1
2	68.79	68.91	GPR73		ARHGAP25						1	1
2	71.13	71.21	TEX261		NAGK				1			1
2	73.82	73.97	NP_660343.1		STAMBP						1	1
2	74.35	74.53	SLC4A5		DCTN1						1
2	74.82	74.97	SEMA4F		HK2						1																														SEMA4F/HK2
2	75.34	75.63	TACR1		NP_115557.1					1	1	1
2	76.58	76.58	7SK		7SK							1	one gene, duplicated in chicken (3,4)
2	cent						1	1	1	1	1	1
2	95.21	95.24	MRPS5		ZNF514							1
2	96.46	96.62	BRRN1		ARID5A		1	1
2	96.64	96.68	ARID5A		NP_060461.3	Q6PJH6_HUMAN			1	1	1		one gene, duplicated in cattle (11,11)
2	97.81	97.83	ZAP70	NP_997402.1	RW1_HUMAN						1	1
2	106.27	106.88	UXS1		ST6GAL2		1	1
2	108.46	108.52	SULT1C2		GCC2		1	1
2	110.02	110.2	LIMS3		BENE_HUMAN		1	1	1	1	1	1		locus0395							dc2360	dc2361
2	112.81	112.96	ZC3H6	NP_940983.1	TTL					1		1
2	113.72	114.19	PAX8	NP_039247.1	SLC35F5		1	1	1	1	1	1		locus0398							dc2374	dc2375	dc2376
2	125.39	127.13	CNTNAP5		GYPC		1	1
2	127.82	127.95	MAP3K2	NP_006600.2	IWS1_HUMAN					1		1
2	128.5	128.57	NP_078821.2		UGCGL1		1	1
2	131.94	131.96	PLEKHB2		TUBA3D						1
2	132.07	133	TUBA2		GPR39		1	1	1	1	1	1		locus0410	locus0411						dc2390	dc2391	dc2392	dc2393	dc2394	dc2395	dc2396	dc2397	dc2398	dc2399	dc2400	dc2401	dc2402	dc2403	dc2404	dc2405	dc2406
2	138.27	138.56	Q9C0I4_HUMAN		HNMT		1	1
2	153.44	154.55	ARL6IP6		GALNT13				1	1
2	188.24	188.98	TFPI		GULP1		1	1
2	189.7	190.13	COL3A1		WDR75_HUMAN				1
2	201.28	201.51	SGOL2	BZW1							1
2	220.33	222.11	SLC4A3	Q13717_HUMAN	EPHA4						1	1
2	224.73	225.07	SERPINE2		NP_079061.2				1
2	230.76	231.4	SLC16A14		CAB39					1	1	1																													CAB39	SP100
2	233.47	233.47	KCNJ13		KCNJ13					1			one gene, duplicated in cattle (2,3)
2	234.16	234.17	DGKD		USP40						1	1
2	238.73	238.75	UBE2F		SCLY							1
2	238.89	238.93	ILKAP		HES6						1																														HES6
2	238.98	239.12	PER2	Q6DT41_HUMAN	ASB1							1
2	240.68	240.8	NDUFA10	Q8WXC9_HUMAN	OTOS							1
2	241.29	241.37	GPR35		KIF1A						1
3	10.3	10.3	TATDN2		GHRL_HUMAN	Q86YP8_HUMAN				1
3	10.47	11.28	ATP2B2	Q4J696_HUMAN	HRH1					1
3	12.18	12.75	TIMP4		TMEM40	Q8WWA1_HUMAN				1
3	12.86	13	RPL32		IQSEC1	Q96D85_HUMAN	1	1	1	1	1	1		locus0537							-
3	15.12	15.22	ZFYVE20		CAPN7		1	1	1	1	1	1		locus0538	locus0539						dc1882
3	16.32	16.33	NP_612390.1		Q8N5I0_HUMAN	Y0084_HUMAN	1	1
3	20.2	21.44	SGOL1	NP_612493.1	ZNF659		1	1		1
3	26.73	27.13	LRRC3B		NEK10	NP_001026911.1				1
3	27.47	27.73	SLC4A7	Q9HC88_HUMAN	EOMES		1	1
3	33.16	33.4	CRTAP		UBP1						1																														UBP1
3	39.21	39.28	CMYA1		CX3CR1						1	1																													CX3CR1
3	42.28	42.51	CCK		VIPR1					1	1	1																													CCK/VIPR1
3	42.89	42.92	CYP8B1		C3orf41						1	1
3	44.47	44.73	ZNF445	Q15636_HUMAN	ZNF502	Q96K08_HUMAN			1
3	44.87	44.88	KIF15	Q9H280_HUMAN	TMEM42					1
3	45.16	45.41	CDCP1		LARS2					1
3	46.23	46.45	CCRL2		LRRC2						1	1
3	48.24	48.42	CAMP		PLXNB1						1	1
3	52.3	52.33	Q6Y2K6_HUMAN	NP_660305.2	DNAH1	O15435_HUMAN	1	1
3	57.89	57.97	SLMAP	Q9Y681_HUMAN	FLNB	Q8WXT3_HUMAN	1	1
3	63.98	64.05	PSD6_HUMAN		PRICKLE2		1	1
3	74.62	77.17	CNTN3		ROBO2		1	1	1	1	1	1		locus0613	locus0614	locus0615	locus0616				dc1904	dc1905	dc1906	dc1907	dc1908	dc1909	dc1910	dc1911	dc1912	dc1913	dc1914	dc1915	dc1916	dc1917	dc1918	dc1919	dc1920	dc1921	dc1922	dc1923
3	88.27	88.28	ZNF654		NP_776185.1				1
3	99.8	99.93	CPOX		ST3GAL6						1
3	102.71	102.76	SENP7	Q7Z3F4_HUMAN	RG9MTD1					1
3	103.06	103.64	NFKBIZ	Q8NAZ8_HUMAN	NP_778226.1					1
3	122.75	122.97	POLQ		IQCB1	NP_001018865.1						1
3	123.14	123.19	SLC15A2		ILDR1	Q7Z578_HUMAN						1
3	123.72	123.73	KPNA1		PARP9					1		1
3	127.18	127.21	NP_001012337.1		SLC41A3	Q9HAB1_HUMAN	1	1	1	1	1	1		locus0664							-
3	127.86	128.77	TXNRD3		GPR175	Q8WZ24_HUMAN				1
3	130.52	130.58	H1FX		Q96BP1_HUMAN		1	1	1	1	1	1		-							-
3	131.18	131.64	TRH		Q8NA36_HUMAN		1	1	1	1	1	1		locus0669							dc1938	dc1939	dc1940
3	134.86	135.01	TOPBP1		SRPRB						1	1
3	139.5	139.55	ARMC8	NP_054873.2	MRAS							1
3	139.83	139.86	FAIM		PIK3CB							1
3	142.5	142.68	ACPL2		ZBTB38						1	1
3	148.62	149.9	ZIC1		AGTR1		1	1
3	150.9	150.94	WWTR1		COMMD2					1
3	151.17	151.61	PFN2		TSC22D2					1
3	159.93	160	RARRES1		MFSD1	NP_073573.1			1																																RARRES1
3	184.3	184.32	MCCC1		LAMP3		1	1
3	184.47	184.69	B3GNT5		KLHL6					1	1																															MCF2L2
3	187.79	187.81	DNAJB11		AHSG						1																														DNAJB11
3	194.76	195.6	ATP13A4	Q6UY23_HUMAN	ATP13A3				1		1	1
4	0.99	0.99	IDUA		FGFRL1							1
4	41.11	41.2	UCHL1		NP_055803.1	Q8N3S9_HUMAN			1
4	74.3	74.64	OXAL2_HUMAN		ALB	Q8IUK7_HUMAN				1
4	74.85	74.97	RASSF6	Q86WG9_HUMAN	IL8					1
4	75.69	76.76	AREG		RCHY1				1	1																															RCHY1
4	89.43	89.43	ABCG2		ABCG2		1	1					one gene, duplicated in mouse (4,14); in rat (5,6)
4	95.62	95.73	PTGD2_HUMAN		PDLIM5	NP_001011516.1	1	1				1
4	100.37	100.37	ADH5		ADH5				1				one gene, duplicated in dog (12,32)
4	100.71	100.79	ADH7		CD017_HUMAN				1
4	106.75	106.94	IPYR2_HUMAN	Q4W5E9_HUMAN	XP_376334.1					1
4	107.25	107.32	Q6UXI9_HUMAN		Q4W5B3_HUMAN	NP_149106.2				1
4	120.91	121.34	PDE5A	Q4W5L4_HUMAN	MAD2L1	Q8IZX3_HUMAN	1	1	1	1																															MAD2L1
4	122.66	122.66	GPR103		GPR103		1	1					one gene, duplicated in mouse (2,4); in rat (3,6)
4	123.15	123.45	BBS7_HUMAN		Q6ZS70_HUMAN					1
4	141	141.62	MAML3		SCOC	Q7Z4P2_HUMAN	1	1
4	144.75	144.79	GAB1	NP_997006.1	SMARCA5				1
4	149.72	151.36	NR3C2	Q4W5E8_HUMAN	DCAMKL2	NP_689832.1	1	1
4	163.44	164.41	FSTL5		NP_612395.1		1	1
4	167.38	169.38	TLL1		ANXA10					1
4	169.74	169.79	Q96ND6_HUMAN		Q7L3E0_HUMAN	NP_057165.2			1
4	176.27	176.93	ADAM29		GPM6A				1	1
5	1.69	1.85	Q7Z6L2_HUMAN		MRPL36		1
5	7.96	9.1	MTRR		SEMA5A		1	1
5	14.75	15.67	NP_612357.3		FBXL7				1
5	31.59	31.68	Q8ND28_HUMAN	NP_060826.1	PDZK3						1	1
5	32.82	33.48	NPR3		TARS					1
5	35.27	35.65	PRLR	Q96P35_HUMAN	Q9C093_HUMAN	NP_079143.2				1																															PRLR
5	42.85	43.56	SEPP1		PAIP1	NP_899152.1		1
5	54.37	54.43	GZMK		GZMA				1
5	74.2	74.36	Q9H989_HUMAN		NP_057675.1				1	1
5	76.3	76.36	CRHBP		AGGF1							1
5	78.46	78.61	BHMT		NP_689618.1							1
5	79.53	79.54	NP_840060.1		ZFYVE16					1	1	1
5	96.28	96.3	NP_071745.1		LNPEP		1	1
5	98.29	99.9	CHD1		NP_940909.1		1	1
5	102.64	102.91	NP_149988.1		NUDT12			1
5	102.93	106.74	NUDT12		EFNA5						1	1
5	110.03	110.1	Q6ZV23_HUMAN		NP_620128.1		1	1
5	110.49	111.09	WDR36		NP311_HUMAN					1
5	111.12	111.51	C5orf13		EPB41L4A						1
5	112.29	112.88	DP1_HUMAN		YTHDC2	Q9H6S0_HUMAN		1	1		1																															ZRSR1	MCC
5	112.96	113.73	YTHDC2	Q9H6S0_HUMAN	KCNN2							1
5	114.91	114.94	FEM1C		TICAM2						1
5	114.99	115.45	TICAM2		COMMD10					1
5	122.78	124	CCDC100		ZNF608						1
5	127.9	128.33	FBN2		SLC27A6							1
5	129.55	130.53	CHSS3_HUMAN		HINT1		1	1				1
5	130.76	130.79	CDC42SE2		RAPGEF6						1																														RAPGEF6
5	134.09	134.1	SEC24A	Q8WUV2_HUMAN	CAMLG		1	1
5	137.12	137.17	HNRPA0		NPY6R		1	1
5	138.69	138.71	MATR3		PAIP2				1
5	147.57	147.67	SPINK6		ECGR2_HUMAN	(FBXO38 to 3')	1	1	1	1	1	1		-							-
5	148.01	148.19	HTR4	Q8WYM2_HUMAN	ADRB2					1		1
5	150.26	150.38	ZNF300		GPX3		1	1
5	167.89	167.92	XP_293903.5		PANK3					1
5	171.81	172.03	KIAA1295		DUSP1			1
5	172.13	172.19	DUSP1		ERG32_HUMAN	NP_065195.1				1
5	172.59	172.67	NKX2-5		STC2			1																																	NKX2-5
5	173.47	174.08	NSG2_HUMAN		MSX2		1	1		1
5	175.71	175.73	Q8IZ15_HUMAN	NP_940969.1	NP_775935.1					1
5	176.91	176.95	NP_061930.1		TMED9_HUMAN				1
5	176.97	177.35	B4GALT7		PROP1		1	1
5	180.01	180.55	FLT4		TRIM7	NP_976039.1					1	1
6	Histone cluster										1	1
6	29.16	29.18	OR2B3		OR2J1_HUMAN		1	1
6	29.76	29.8	MOG	NP_002424.3	HLA-F	Q5JQJ1_HUMAN			1
6	30.02	30.14	HLA-A		ZNRD1				1
6	30.29	30.4	TRIM26		TRIM39				1
6	33.49	33.65	KIFC1		BAK1	Q8NFF3_HUMAN						1
6	35.55	35.55	RPL10A		TEAD3	Q7Z6U8_HUMAN						1
6	36.31	36.37	BRPF3	Q9NWM1_HUMAN	NP_775947.1							1
6	37.25	37.43	PIM1		KIAA0082							1																													PIM1
6	39.16	39.18	GLP1R		CF064_HUMAN		1	1
6	39.4	39.41	KCNK16		CF102_HUMAN		1	1
6	40.66	41.12	LRFN2		BZRPL1					1		1
6	42.27	42.28	GUCA1B		MRPS10							1
6	49.81	49.91	CRISP3		CRISP1	NP_733758.1		1
6	52.74	52.76	GSTA2		GSTA1		1	1					GSTA2 duplicated in rat and GSTA1 duplicated in mouse
6	55.85	56.43	BMP5		BPAEB_HUMAN	Q9BSP9_HUMAN	1	1
6	63.05	63.4	KHDRBS2		PHF3					1
6	74.03	74.19	Q5JSQ7_HUMAN	NP_085045.2	CF150_HUMAN		1	1																																		DDX43
6	86.41	87.85	SYNCRIP	Q5TCG1_HUMAN	CGA		1	1
6	100.17	100.94	PRDM13		SIM1		1	1
6	108.06	108.47	NM_018013.2		OSTM1					1
6	109.11	109.52	FOXO3A		CF182_HUMAN					1																															FOXO3A
6	116.68	116.71	TSPYL4		SART2				1	1
6	123.17	123.36	SMPDL3A		NP_001010852.2		1	1
6	131.65	131.94	AKAP7	AKA7G_HUMAN	ARG1	Q5JWT5_HUMAN			1
6	132.11	132.17	ENPP3	Q9NQM9_HUMAN	ENPP1	NP_006199.1			1
6	154.92	155.15	NP_775786.2		RBM16			1
6	169.91	169.92	Q8IW98_HUMAN	NP_872358.2	NP_001025034.1				1
7	6.64	7.05	CG028_HUMAN		C1GALT1		1	1	1	1	1	1		locus1489	locus1490						dc1431	dc1432	dc1433	dc1434	dc1435	dc1436	dc1437
7	12.22	12.38	Q8N2E2_HUMAN		SCIN		1	1
7	22.01	22.54	RAPGEF5		IL6		1	1																																	IL6
7	23.01	23.06	NUPL2		GPNMB		1	1
7	30.32	30.41	C7orf24		GARS					1	1	1
7	32.88	32.91	NT5C3		RP9		1	1
7	36.27	36.33	ANLN		AOAH		1	1
7	37.55	37.66	GPR141		TXNDC3				1		1
7	43.62	43.68	BLVRA		MRPS24	Q96Q23_HUMAN	1	1	1		1
7	44.7	44.8	PURB		MYO1G						1																														PURB
7	47.76	47.8	PKD1L1		SUNC1				1	1		1
7	55.05	55.21	EGFR	NP_958439.1	LANCL2		1	1
7	55.53	55.64	NP_878247.1		NP_997249.1		1	1	1	1	1	1		-							dc1486	dc1487	dc1488	dc1489
7	cent						1
7	75.9	76.4	POMZP3		Q7Z4Q3_HUMAN	NP_065930.1	1	1	1	1	1	1		locus1572							dc1663	dc1664	dc1665	dc1666	dc1667	dc1668	dc1669	dc1670
7	84.4	85.92	SEMA3D		GRM3				1
7	86.49	86.62	CG023_HUMAN		CROT						1	1
7	92.11	92.4	CDK6		SAMD9L			1
7	97.15	97.26	ASNS		NM_006188.2		1	1	1	1	1	1		locus1596							dc1680	dc1681	dc1682	dc1683	dc1684
7	99.11	99.12	CYP3A43	Q7Z2G5_HUMAN	OR2AE1						1	1
7	99.92	99.92	GNB2		PERQ1							1
7	100.48	100.55	CLDN15	NP_612438.1	RABL5	Q9BSW4_HUMAN					1	1
7	101.85	101.98	RASA4		NP_671727.1	(FBXL13 to 3')	1	1	1	1	1	1		locus1604							dc1707	dc1708	dc1709	dc1710
7	104.8	104.84	RINT1_HUMAN		ATXN7L4	Q9BTQ8_HUMAN	1	1
7	107.76	107.8	Q9NR17_HUMAN	NP_056538.1	DNAJB9				1	1
7	111.71	112	IFRD1	Q75M99_HUMAN	NP_071929.2		1	1
7	120.09	120.22	TSPAN12		Q86SV3_HUMAN	NP_079189.3				1
7	120.63	121.11	FAM3C		PTPRZ1					1
7	122.43	122.69	SLC13A1		NP_849149.2					1
7	123.2	123.98	SPAM1	NP_003108.2	GPR37					1
7	126.63	126.81	NP_789784.2		GCC1							1
7	128.4	128.42	TSPAN33		SMO							1
7	129.74	130.74	Q9H279_HUMAN		MKLN1	Q7Z3T0_HUMAN						1
7	133.72	133.79	XP_496917.1		BPGM				1
7	143.54	143.59	O60393_HUMAN		TPK1							1
7	150	150.08	ABP1	Q9HBM7_HUMAN	KCNH2	Q75MK9_HUMAN	1	1
7	156.71	156.83	DNAJB6		PTPRN2	Q9Y4F8_HUMAN	1	1
8	0.48	0.6	NP_778250.1		ERICH1				1
8	1.72	1.76	CLN8		ARHGEF10				1
8	5.76	6.28	7SK		MCPH1					1
8	6.66	7.09	XKR5		NP_001035155.1						1
8	7.87	8.21	Q7RTZ2_HUMAN		Q86YV5_HUMAN		1	1	1	1	1	1		locus1691							dc2618	dc2619	dc2620
8	9.68	9.95	TNKS		MSRA		1	1	1	1	1	1		-							-
8	11.76	12.03	CTSB		NP_958804.1		1	1	1	1	1	1		locus1697							dc2622	dc2623
8	14.46	15.44	SGCZ		TUSC3	NP_839952.1				1
8	17.99	18.11	ASAH1		NAT1		1	1	1	1	1	1		locus1706							-																				NAT1
8	19.75	19.84	NP_060612.2		LPL				1	1	1	1
8	20.16	21.59	LZTS1		GFRA2		1	1
8	26.78	27.15	ADRA1A	NP_150646.2	STMN4	NP_110422.2					1	1
8	27.22	27.24	TRIM35	NP_741983.1	PTK2B	NP_775267.1				1
8	27.53	27.53	CLU		CLU					1			one gene, duplicated in cattle (5,8)
8	29.18	29.25	KIF13B		DUSP4	NP_476499.1	1	1	1	1	1	1		-							-
8	31.15	31.62	WRN		NRG1	NP_039256.1						1																													WRN
8	33.45	33.46	FUT10	Q8IVI6_HUMAN	RBM13						1	1
8	42.38	42.67	VDAC3		CHRNB3							1
8	43.06	43.08	FNTA		NP_115613.1							1
8	cent						1	1	1	1	1	1
8	50	51.47	SNAI2		SNTG1		1	1																																	SNAI2
8	56.6	56.81	XKR4		TMEM68			1
8	64.16	65.66	TTPA		BHLHB5		1	1
8	67.25	67.5	CRH		RRS1		1	1
8	76.11	76.48	CRISPLD1		HNF4G		1	1
8	87.31	87.31	SLC7A13		SLC7A13		1	1					one gene, duplicated in mouse (3,4); in rat (2,5)
8	97.24	97.31	GDF6		UQCRB		1	1		1
8	98.81	98.86	MTDH		LAPTM4B				1
8	124.62	124.73	FBXO32		Q2WGJ6_HUMAN					1
8	125.57	125.62	RNF139		NDUFB9					1																															RNF139
9	5.82	5.88	KIAA1815	Q4VXJ7_HUMAN	MLANA				1
9	6.5	6.75	UHRF2	NP_689519.2	JMJD2C		1	1																																	JMJD2C
9	32.78	32.96	NP_997723.1		APTX	NP_778241.1				1
9	33.16	33.24	B4GALT1		BAG1					1
9	38.41	39.06	IGFBPL1		CNTNAP3	Q5VYQ7_HUMAN	1	1	1	1	1	1		locus1943	locus1944						dc1296	dc1297	dc1298	dc1299
9	cent						1	1
9	76.55	77.02	KIAA0367		VPS13A	Q3Y3Z5_HUMAN				1
9	77.88	78.08	GNAQ		CEP78					1
9	79.57	81.77	TLE4		Q6ZUB0_HUMAN		1	1
9	89.34	89.45	SEMA4D		GADD45G						1																														SEMA4D,GADD45G
9	91.79	92.05	ROR2		IARS		1	1	1	1	1	1		locus1966							dc1366	dc1367	dc1368
9	94.17	94.4	FAM22F	NP_689635.3	FBP2		1	1	1	1	1	1		locus1969							dc1375	dc1376	dc1377
9	96.88	97.08	CTSL2		NP_065944.1		1	1	1	1	1	1		locus1973	locus1974						dc1379	dc1380	dc1381	dc1382
9	98.1	98.13	TBC1D2	Q5VX00_HUMAN	GPR51							1
9	100.43	100.87	NP_001018126.1		NP_060223.2						1	1
9	108.78	108.78	IKBKAP		NP_060302.1							1
9	109.31	109.62	PTPN3		AKAP2	PALM2						1
9	112.73	112.99	TSCOT		KIAA0674					1	1	1
9	120.56	120.61	EGFL5		FBXW2		1	1
9	121.21	121.54	STOM	NP_937837.1	DAB2IP	NP_115941.1			1	1
10	3.82	4.86	KLF6	O43838_HUMAN	Q86Z17_HUMAN						1	1																													KLF6
10	5.9	5.94	GDI2		ANKRD16	NM_019046.1		1
10	6.02	6.09	FBXO18		IL2RA	O15163_HUMAN				1		1
10	15.05	15.13	Q5JSS6_HUMAN		THEDC1	NP_060794.1					1	1
10	27.57	27.83	ACBD5	NP_663736.1	RAB18	NM_021252.3	1	1	1	1	1	1		locus2075							dc2711	dc2712	dc2713	dc2714	dc2715	dc2716	dc2717
10	32.68	32.78	EPC1	Q68DJ2_HUMAN	CCDC7	CJ068_HUMAN	1	1	1
10	35.14	35.34	PARD3	Q5VWV4_HUMAN	CUL2		1	1
10	35.97	37.45	FZD8		ANKRD30A		1	1	1	1	1	1		locus2084	locus2085	locus2086	locus2087				dc2738	dc2739	dc2740	dc2741	dc2742	dc2743	dc2744	dc2745	dc2746	dc2747	dc2748	dc2749	dc2750	dc2751	dc2752	dc2753	dc2754	dc2755	dc2756	dc2757
10	cent								1		1
10	45.61	45.64	FAM21C		NP_597703.1		1	1	1
10	48.06	48.36	GDF10		Q5SRF2_HUMAN	NP_056420.3			1
10	51.56	51.62	Q5SNT8_HUMAN	(Q9P147_HUMAN to 5')	ASAH2		1	1	1	1	1	1		locus2097							dc2841	dc2842	dc2843
10	54.2	55.25	MBL2		PCDH15	Q8NDB9_HUMAN	1	1
10	57.79	59.63	ZWINT		IPMK				1
10	59.8	59.82	UBE2D1		TFAM					1
10	74.53	74.54	P4HA1	NP_000908.2	NUDT13		1	1
10	79.3	79.41	DLG5		POLR3A		1
10	88.94	89.25	FAM35A	Q5VSZ0_HUMAN	MINPP1		1	1	1	1	1	1		locus2151							dc2876	dc2877	dc2878
10	91.09	91.16	LIPA		IFIT5				1		1
10	120.93	121.25	PRDX3	NP_054817.2	RGS10		1	1
11	0.82	0.83	Q8NBW8_HUMAN	NP_775855.2	TSPAN4					1
11	1.01	1.2	Q8N8I1_HUMAN		MUC5B					1
11	3.2	3.62	MRGPRG		ART5		1	1	1	1	1	1		locus2204							dc1122	dc1123	dc1124	dc1125	dc1126
11	7.05	7.23	NALP14		SYT9						1	1
11	18.08	18.21	SAAL1		SAA4					1	1
11	25.06	26.31	LUZP2		TMEM16C		1	1		1		1
11	30.21	30.3	FSHB		NP_689529.1				1
11	33.65	33.68	Q12914_HUMAN		CD59							1
11	57.34	57.63	CTNND1	Q6DHZ7_HUMAN	Q8NGQ7_HUMAN		1	1
11	59.24	59.28	OR10V1		STX3A				1
11	59.92	60.02	MS4A7	NP_996823.1	MS4A12					1
11	60.24	60.28	MS4A8B		NP_689930.1				1
11	63.5	64.38	COX8A		EHD1						1																														COX8A
11	65.15	65.15	PCNXL3		Q6MZN8_HUMAN							1
11	65.59	65.59	SF3B2	Q96CM6_HUMAN	PACS1							1
11	65.9	65.92	SLC29A2	Q96FB2_HUMAN	U1							1
11	66.5	66.53	XP_170659.3		SYT12							1
11	67.02	68.21	AIP		GAL						1																														AIP,GAL
11	68.46	68.5	IGHMBP2		MRGPRD			1
11	70.94	71.32	KRTAP5-9		RNF121	NP_919434.1	1	1	1	1	1	1		locus2284							dc1217	dc1218	dc1219	dc1220	dc1221	dc1222	dc1223
11	75.6	76.05	WNT11	Q8N2D3_HUMAN	LRRC32					1																																C11orf30
11	76.41	76.42	PHCA		NP_619651.2					1
11	76.68	76.98	GDPD4		AQP11					1
11	89.07	89.51	NP_710163.1		NAALAD2		1	1	1	1	1
11	93.55	93.92	PANX1		FUT4					1																																MRE11A
11	100.51	100.83	PGR	Q8TDS3_HUMAN	TRPC6				1
11	100.96	101.42	TRPC6		NP_116319.1					1
11	101.61	101.77	YAP1	Q8IUY9_HUMAN	PORIM_HUMAN	NP_443164.1				1																																BIRC3
11	110.09	110.84	ARHGAP20	Q6RJU1_HUMAN	BTG4	Q8NEH7_HUMAN						1																													ARHGAP20	POU2AF1
11	123.12	123.13	ZNF202		OR6X1					1
11	133.53	133.53	JAM3		K0056_HUMAN					1
12	7.55	7.55	CD163		CD163					1	1		one gene, duplicated in cattle (1,5)
12	8.58	8.65	CLEC4E		AICDA					1
12	9.36	9.64	DDX12		KLRB1							1
12	10.22	10.26	OLR1		GABARAPL1							1
12	32.42	32.55	BICD1		FGD4		1	1
12	32.94	33.42	PKP2		SYT10		1	1
12	46.39	46.65	NP_078880.1		COL2A1	Q96IT5_HUMAN						1
12	53.27	53.63	PPP1R1A		Q4G0P2_HUMAN	Q9P0C4_HUMAN	1	1
12	53.93	54.32	NP_001005490.1		OR10P1				1	1
12	56.26	56.62	KIF5A		NP_150592.1	(LRIG3 to 3')						1																														CDK4
12	74.19	74.19	HRB2		HRB2				1				one gene, duplicated in dog (10,15)
12	98.88	98.93	Q7Z6G7_HUMAN	NP_064525.1	NP_055869.1					1
12	100.02	100.02	TMEM16D	Q8NAJ0_HUMAN	TMEM16D	Q8NAJ0_HUMAN				1			one gene, duplicated in cattle (3,5)
12	103.03	103.18	NFYB		TXNRD1				1
12	103.89	103.93	NP_689531.1		ALDH1L2					1
12	105.04	105.13	NUAK1		CKAP4	Q8TB01_HUMAN				1
12	106.67	107.03	ASCL4		Q8IY35_HUMAN	NP_055468.2	1	1	1	1	1	1		-							-
13	25.52	25.6	TMEM46		RNF6	NP_898866.1	1	1
13	33.31	34.41	RFC3		NBEA	Q5W0E6_HUMAN	1	1
13	40.14	40.4	FOXO1A		ELF1		1	1	1	1	1	1		-							dc1061	dc1062	dc1063	dc1064	dc1065	dc1066	dc1067
13	45.58	45.6	CPB2		LCP1						1																														CPB2
13	51.23	51.33	WDFY2		NP_112580.1		1	1
13	51.48	51.84	ATP7B	NP_001005918.1	THSD1	NP_954872.1			1
13	52.06	52.12	Q5JV89_HUMAN		Q5T9F1_HUMAN	NP_006695.1 (LECT1 to 3')	1	1	1	1	1	1		-							dc1073	dc1074	dc1075	dc1076	dc1077	dc1078	dc1079	dc1080	dc1081	dc1082	dc1083
13	101.85	102.05	FGF14	NP_787125.1	TPP2		1	1
13	102.35	102.49	XP_062872.4		SLC10A2		1	1
14	19.37	19.46	OR4N2		OR4K5				1
14	19.57	19.74	OR4K13		OR11G2				1
14	21.2	21.39	OR4E2		NP_872421.1				1
14	23.99	24.04	Q86TZ5_HUMAN	NP_064580.1	CMA1	Q9UDH5_HUMAN				1
14	24.05	24.11	CMA1	Q9UDH5_HUMAN	CTSG						1	1
14	24.17	24.35	GZMB		STXBP6		1	1
14	44.79	46.37	CV106_HUMAN		MAMDC1	NP_878250.2				1	1	1
14	51.27	51.38	FRMD6		GNG2		1	1
14	57.69	57.74	Q86TY1_HUMAN	NP_001001872.2	ACTR10		1	1
14	90.32	90.65	TTC7B	Q6PIF1_HUMAN	CN159_HUMAN	Q6IA66_HUMAN				1
14	104.79	104.85	BTBD6		PACS2					1	1	1
15	20.27	20.38	NP_001074310.1		TUBGCP5						1
15	26.24	27	HERC2		APBA2		1	1	1	1	1	1		locus2756							dc0886	dc0887	dc0888	dc0889	dc0890	dc0891	dc0892
15	30.57	30.69	Q8NF76_HUMAN		ARHGAP11A	NP_055598.1	1	1	1	1	1	1		locus2758							dc0903
15	41.26	41.26	TMEM62		CCNDBP1	NP_411241.1						1
15	41.3	41.31	EPB42		TGM5	NP_004236.1				1
15	41.38	41.41	TGM7		ADAL							1
15	42.74	42.79	NP_079413.2		B2M					1		1
15	49.08	49.14	AP4E1		TNFAIP8L3		1	1
15	67.35	67.49	GLCE_HUMAN		KIF23	NP_612565.1				1
15	68.18	68.74	TLE3		UACA					1
15	71.97	72.01	TBC1D21		LOXL1					1
15	74.28	74.3	NP_689548.1		ETFA					1
15	74.98	74.98	ZNF291	Q9P274_HUMAN	ZNF291	Q9P274_HUMAN				1			one gene, duplicated in cattle (10,21)
15	76.02	76.07	XP_496078.1	(LRRN6A to 5')	TBC1D2B		1	1	1	1	1	1		locus2812							dc0951	dc0952	dc0953
15	78.05	78.14	BCL2A1	Q86W13_HUMAN	ZA20D3	O95792_HUMAN	1	1
15	100.08	100.16	TARSL2	NP_689547.2	OR4F6		1	1	1	1	1	1		locus2865							dc0991
16	0.16	0.16	HBA1	HBZ	HBA1	HBZ		1					one gene, duplicated in mouse (11,17)
16	2.7	2.74	KCTD5		SRRM2							1
16	3.01	3.01	CLDN6		TNFRSF12A							1
16	3.11	3.19	ZNF205		OR1F1		1	1
16	3.43	3.43	ZNF597		NP_079121.1							1
16	16.14	16.15	ABCC1	NP_063956.1	ABCC6	Q13798_HUMAN	1	1																																	ABCC1
16	28.13	28.74	XPO6		ATXN2L	NP_059867.2						1
16	30.9	30.9	SET1_HUMAN		HSD3B7	Q96M28_HUMAN						1
16	31.45	31.98	ERAF		XP_372632.2	(NP_057296.1 to 3')	1	1	1	1	1	1		locus2906							dc3122	dc3123	dc3124	dc3125	dc3126	dc3127	dc3128	dc3129
16	cent						1	1	1	1	1	1
16	45.52	45.55	GPT2		DNAJA2				1
16	57.33	60.24	GOT2		CDH8				1		1	1
17	3.77	3.85	P2RX1		ZZEF1			1
17	5.05	5.13	NP_996986.1		RABEP1						1
17	6.68	6.84	TEKT1		ALOX12		1	1	1	1	1	1		-							-
17	8.23	8.28	RPL26		NP_001020750.1							1
17	15.58	15.74	ZNF286	NP_848666.1	ADORA2B		1	1	1	1	1	1		-							dc0648	dc0649	dc0650	dc0651	dc0652	dc0653	dc0654
17	16.65	16.78	Q6URH7_HUMAN		TNFRSF13B		1	1	1	1	1	1		locus2999							dc0660	dc0661	dc0662
17	18.18	18.32	SHMT1		NP_001035167.2						1																														SHMT1
17	18.63	18.7	FAM18B		PRPSAP2		1	1	1	1	1
17	19.26	19.38	ZNF179		NP_060712.2					1	1	1
17	20.31	20.84	Q3B8N2_HUMAN		USP22		1	1	1	1	1	1		locus3005							dc0673	dc0674	dc0675	dc0676	dc0677	dc0678	dc0679	dc0680	dc0681
17	cent						1	1	1	1	1	1
17	25.88	26.08	GOSR1	Q96QI9_HUMAN	SUZ12P		1	1	1	1	1	1									dc0721	dc0722	dc0723	dc0724	dc0725	dc0726	dc0727
17	26.31	26.45	CENTA2		NF1	Q9UMU3_HUMAN	1	1	1	1	1	1		locus3011							dc0728	dc0729	dc0730	dc0731	dc0732	dc0733															NF1
17	26.67	26.74	EVI2A		RAB11FIP4				1			1
17	27.72	27.84	ZNF207	Q8N395_HUMAN	MYO1D					1		1
17	29.51	29.71	ACCN1	NP_899233.1	CCL13					1		1
17	33.18	33.71	TCF2		MRPL45		1	1	1	1	1	1		locus3019							dc0743	dc0744	dc0745
17	36.47	36.56	KRTAP2-4		KRTAP4-5					1
17	37.42	37.42	DNAJC7		NKIRAS2					1
17	45.71	45.77	TMEM92		XYLT2							1
17	46.6	46.6	NME1/NME2		NME1/NME2							1	two genes, duplicated in chicken (3,18)
17	52.45	52.52	SCPEP1		AKAP1	NP_644804.1						1
17	57.5	57.81	THRAP1		NP_775774.1		1	1	1	1	1	1		locus3051							dc0787	dc0788	dc0789
17	59.4	59.47	SCN4A		ERN1							1
17	65.69	67.63	KCNJ2		SOX9				1	1
17	69.96	69.97	GPRC5C	Q9NXI0_HUMAN	CD300A							1
17	71.08	71.1	LLGL2		MYO15B	Q8TCJ6_HUMAN						1
17	73.61	73.62	TNRC6C	Q96MU9_HUMAN	TMC6							1
17	76.88	77.12	NP_612637.1		Q9H6K7_HUMAN	NP_079437.3						1
17	77.25	77.26	Q6PK04_HUMAN		HGS							1
17	77.47	77.49	MAFG		XP_171855.3							1
18	0.57	0.9	CETN1		ADCYAP1		1	1
18	9.95	10.44	VAPA	NP_003565.3	APCDD1		1	1
18	13.12	13.21	CEP192		CS001_HUMAN	NP_852147.1			1	1
18	cent						1	1	1	1	1
18	32.61	32.63	FHOD3	Q6ZRQ7_HUMAN	NP_056291.2							1
18	39.11	40.54	SYT4		SETBP1		1	1	1	1	1	1		-							-
18	42.92	43.62	HDHD2		SMAD2							1																													SMAD2
18	46.07	46.58	CXXC1		MRO				1	1
18	55.52	56.19	CCBE1		MC4R						1	1
18	56.19	57.31	MC4R		CAD20_HUMAN		1	1
18	63.33	65.68	NP_115536.1		CD226		1	1
19	1.16	1.18	STK11		MUM1	Q9NPR8_HUMAN						1																													STK11
19	1.45	1.51	DP1L1_HUMAN		RKHD1	NP_976049.1					1	1
19	4.17	4.18	ANKRD24	O95781_HUMAN	EBI3		1	1
19	6.94	6.97	EMR4		MBD3L2		1	1	1	1	1	1		locus3209							dc0452	dc0453
19	7.04	7.07	ZNF557		INSR	Q59H98_HUMAN	1	1
19	8.23	8.26	LASS4		ANKRD47	Q8IUV2_HUMAN	1	1
19	8.7	8.79	OR2Z1		ZNF558		1	1	1	1	1	1		locus3211							dc0457	dc0458	dc0459	dc0460
19	8.81	8.9	MBD3L1		MUC16							1
19	12.44	12.5	ZNF709		ZNF564		1	1
19	14.75	14.77	EMR2	Q7Z618_HUMAN	OR7C1		1	1	1	1
19	15.1	15.13	OR10B1P	NP_789796.1	NOTCH3			1
19	15.97	16.04	XP_497611.1	(OR10H4 to 5')	TPM4	XP_208313.4	1	1	1	1	1	1		locus3227							-																				TPM4
19	cent						1	1	1	1	1	1
19	39.68	39.86	XP_059037.4		ZNF302	NP_060913.2				1	1	1
19	41.09	41.09	Q9BRG9_HUMAN	NP_640332.1	HCST							1
19	56.84	56.9	Q6UXG0_HUMAN		HAS1		1	1	1	1
19	58.7	59.41	NP_612381.1	(BIRC8 to 5')	LILRB3	NP_077294.1		1																																		TFPT
20	2.36	2.38	TGM6		SNRPB	NP_003082.1						1
20	2.4	2.58	SNRPB		NOL5A						1
20	3.01	3.04	AVP		UBOX5	NP_068598.1						1
20	3.59	3.66	GFRA4		HSPA12B						1																														HSPA12B
20	4.18	4.62	ADRA1D		PRNP					1	1	1
20	5.12	5.23	CDS2		GPR73L1						1	1
20	5.97	5.97	CT155_HUMAN		CT075_HUMAN							1
20	13.75	14.25	NP_077025.2	NP_951007.1	FLRT3					1		1
20	17.46	17.5	BFSP1		DSTN							1
20	18.69	19.14	HARS2		SLC24A3							1
20	23.35	23.37	NAPB		CSTL1					1		1
20	23.5	24.4	CST9L		CT039_HUMAN				1
20	25.16	25.18	ENTPD6	Q5QPJ4_HUMAN	PYGB							1
20	cent								1	1	1	1
20	36.64	36.7	K1219_HUMAN	Q5TFG1_HUMAN	Q5TG30_HUMAN					1		1
20	37.1	37.1	DHX35		DHX35					1			one gene, duplicated in cattle (13,20)
20	43.49	43.6	PIGT		WFDC6	NP_543017.1				1		1
20	43.77	43.78	WFDC13		SPINT4					1	1
20	55.27	55.34	BMP7		SPO11	NP_937998.1				1
20	55.42	55.6	RNPC1	NP_906270.1	ZBP1					1
21	42.3	42.41	ZNF295		UMODL1		1	1
21	43.07	43.13	PDE9A	NP_001001583.1	WDR4					1
21	43.4	43.66	U2AF1		SNF1LK					1
21	44.01	44.01	PDXK	CU124_HUMAN	PDXK	CU124_HUMAN		1					one gene, duplicated in mouse (10,17)
21	44.51	44.53	DNMT3L		AIRE	NP_000650.1				1	1	1
21	45.12	45.13	PTTG1IP		ITGB2	Q8WWJ8_HUMAN						1
22	17.03	17.14	USP18		NP_002049.1	(DGCR6 to 3')	1	1	1	1	1	1		locus3463							dc3302	dc3303	dc3304
22	21.08	21.57	IGLC1		SUHW2		1	1																																	IGLC1
22	23.16	23.28	ADORA2A		SNRPD3		1
22	23.31	23.44	Q8N0S9_HUMAN		PIWIL3		1	1	1	1	1	1		locus3477							dc3365
22	27.48	27.49	HSC20_HUMAN		NP_775781.1		1	1
22	30.34	30.34	SFI1		NP_055153.1			1
22	30.83	31.11	SLC5A1		NP_055121.1		1	1	1	1	1	1		locus3485							dc3392	dc3393	dc3394	dc3395	dc3396	dc3397	dc3398
22	31.58	31.99	TIMP3		LARGE		1	1
22	34.27	34.32	RASD2		MB		1	1		1	1
											152
					Sum of breakpoints per species		180	195	155	207	153	218
