# Supplementary material for: Gene synteny comparisons between different vertebrates provide new insights into breakage and fusion events during mammalian karyotype evolution
Source: BMC Evol Biol. 2009 Apr 24;9:84. doi: 10.1186/1471-2148-9-84 (PMC2681463; doi:10.1186/1471-2148-9-84)
Supplement: Additional file 6 — Results of 100,000 simulation experiments designed to investigate the question of random or non-random breakage during mammalian karyotype evolution. Table indicating the results of 100,000 simulation experiments designed to investigate the question of random or non-random breakage during mammalian karyotype evolution. [file 1471-2148-9-84-S6.xls]

## Sheet: Tabelle1
Number of genomic segments of 0.3 Mb	Expected number of genomic segments used by 519 breakpoints	Observed number of breakpoint regions in mouse, cow, opossum and chicken	99%-probability interval for the number genomic regions used
200	198		[193-200]
300	270		[259-281]
400	318		[303-332]
500	351		[334-367]
600	375		[357-392]
700	393		[375-411]
800	407		[389-425]
825	410	410	[392-428]
900	418		[400-436]
1000	427		[409-445]
1200	442		[424-459]
1400	452		[435-468]
1500	456		[439-472]
1600	460
1800	466
2000	471		[456-486]
2500	480
3000	487
3500	491
4000	495
5000	499		[488-509]
7500	506
10000	509		[500-516]
Additional file 6:
Results of 100,000 simulation experiments designed to investigate the question of random or non-random breakage during mammalian karyotype evolution. Depending upon the number of genomic regions of length 0.3 Mb available for evolutionary breakpoints, the expected number of different regions required to harbour a total of 519 observed breakpoints (N=132 in mouse, 143 in cow, 89 in opossum and 155…
